# Supplementary material for: Expression, tumor immune infiltration, and prognostic impact of HMGs in gastric cancer
Source: Front Oncol. 2022 Dec 7;12:1056917. doi: 10.3389/fonc.2022.1056917 (PMC9780705; doi:10.3389/fonc.2022.1056917)
Supplement: Supplementary file 3 [file DataSheet_3.xlsx]

## Sheet: HMAG1
	GES-1	AGS	HGC-27	MGC-803	BGC-823	MKN45	MKN28
GAPDH	14.45	14.34	13.34	14.88	15.28	14.28	12.91
GAPDH	14.44	14.66	13.49	14.8	15.4	14.16	13.39
GAPDH	14.66	14.54	13.77	14.66	16.12	14.17	12.69
GAPDH	14.52	14.63	13.56	14.67	15.84	14.12	12.84
HMGA1	19	17.2	17.14	17.6	17.86	17.69	16.67
HMGA1	18.88	17.21	17.24	17.29	18.22	17.62	16.73
HMGA1	19.01	17.2	17.32	17.71	18.14	17.43	16.5
HMGA1	18.92	17.34	17.21	17.34	17.78	17.41	16.55
▲ct	4.55	2.86	3.8	2.72	2.58	3.41	3.76
	4.44	2.55	3.75	2.49	2.82	3.46	3.34
	4.35	2.66	3.55	3.05	2.02	3.26	3.81
	4.4	2.71	3.65	2.67	1.94	3.29	3.71
均值	4.435
▲▲ct	0.115	-1.575	-0.635	-1.715	-1.855	-1.025	-0.675
	0.005	-1.885	-0.685	-1.945	-1.615	-0.975	-1.095
	-0.085	-1.775	-0.885	-1.385	-2.415	-1.175	-0.625
	-0.035	-1.725	-0.785	-1.765	-2.495	-1.145	-0.725
2^-▲▲ct	0.923382	2.97935	1.55294	3.28297	3.61752	2.03496	1.5966
	0.99654	3.69353	1.6077	3.85038	3.06312	1.96564	2.13613
	1.06069	3.42238	1.84676	2.61172	5.33319	2.25793	1.54221
	1.02456	3.3058	1.72309	3.39874	5.63728	2.21146	1.6529

## Sheet: HMGA2
	GES-1	AGS	HGC-27	MGC-803	BGC-823	MKN45	MKN28
GAPDH	14.33	13.78	13.67	14.46	15.21	13.92	12.33
GAPDH	13.39	14.26	13.25	14.83	14.93	13.6	12.44
GAPDH	14.66	14.54	13.77	14.66	16.12	14.17	12.69
GAPDH	14.52	14.63	13.56	14.67	15.84	14.12	12.84
HMGA2	26.94	24.61	25.52	23.9	27.45	22.91	23.39
HMGA2	26.66	25.08	25.15	24.41	27.18	22.84	23.72
HMGA2	27.02	24.83	25.51	23.82	27.66	22.96	23.52
HMGA2	26.63	25.13	25.19	23.93	27.61	22.88	23.72
▲ct	12.61	10.83	11.85	9.44	12.24	8.99	11.06
	13.27	10.82	11.9	9.58	12.25	9.24	11.28
	12.36	10.29	11.74	9.16	11.54	8.79	10.83
	12.11	10.5	11.63	9.26	11.77	8.76	10.88
均值	12.5875
▲▲ct	0.0225	-1.7575	-0.7375	-3.1475	-0.3475	-3.5975	-1.5275
	0.6825	-1.7675	-0.6875	-3.0075	-0.3375	-3.3475	-1.3075
	-0.2275	-2.2975	-0.8475	-3.4275	-1.0475	-3.7975	-1.7575
	-0.4775	-2.0875	-0.9575	-3.3275	-0.8175	-3.8275	-1.7075
2^-▲▲ct	0.984525	3.38112	1.66728	8.86119	1.27235	12.1047	2.88286
	0.623085	3.40463	1.61049	8.0417	1.26357	10.1788	2.47512
	1.1708	4.91605	1.79938	10.7592	2.06694	13.9047	3.38112
	1.39233	4.25011	1.94194	10.0387	1.76235	14.1969	3.26594

## Sheet: HMGB1
	GES-1	AGS	HGC-27	MGC-803	BGC-823	MKN45	MKN28
GAPDH	13.93	14.47	14.25	15.25	15.47	14.72	15.33
GAPDH	13.38	14.42	13.81	14.93	15.99	14.52	14.88
GAPDH	13.2	14.86	13.33	14.87	15.13	14.71	14.72
GAPDH	11.07	13.07	12.04	12.87	12.28	13	13.18
GAPDH	10.85	13.09	12.3	12.9	12.23	13.17	13.33
HMGB1	15.16	14.72	15.48	15.39	15.32	15.01	15.94
HMGB1	14.45	13.91	14.3	14.64	15.17	14.43	14.68
HMGB1	14.38	14.53	14.19	14.99	14.87	14.55	14.67
HMGB1	12.34	12.54	11.98	13.58	12.28	12.75	12.76
HMGB1	12.3	12.54	12.05	13.59	12.24	12.72	12.75
▲ct	1.23	0.25	1.23	0.14	-0.15	0.29	0.61
	1.07	-0.51	0.49	-0.29	-0.82	-0.09	-0.2
	1.18	-0.33	0.86	0.12	-0.26	-0.16	-0.05
	1.27	-0.53	-0.06	0.71	0	-0.25	-0.42
	1.45	-0.55	-0.25	0.69	0.01	-0.45	-0.58
均值	1.24
▲▲ct	-0.01	-0.99	-0.01	-1.1	-1.39	-0.95	-0.63
	-0.17	-1.75	-0.75	-1.53	-2.06	-1.33	-1.44
	-0.06	-1.57	-0.38	-1.12	-1.5	-1.4	-1.29
	0.03	-1.77	-1.3	-0.53	-1.24	-1.49	-1.66
	0.21	-1.79	-1.49	-0.55	-1.23	-1.69	-1.82
2^-▲▲ct	1.00696	1.98618	1.00696	2.14355	2.62079	1.93187	1.54756
	1.12506	3.36359	1.68179	2.88786	4.16986	2.51403	2.71321
	1.04247	2.96905	1.30134	2.17347	2.82843	2.63902	2.44528
	0.97942	3.41054	2.46229	1.44393	2.36199	2.80889	3.16017
	0.864537	3.45815	2.80889	1.46409	2.34567	3.22657	3.53081

## Sheet: HMGB2
	GES-1	AGS	HGC-27	MGC-803	BGC-823	MKN45	MKN28
GAPDH	13.38	14.42	13.81	14.93	15.99	14.52	14.88
GAPDH	13.2	14.86	13.33	14.87	15.13	14.71	14.72
GAPDH	13.41	14.71	14.01	15.18	15.41	14.5	15.14
GAPDH	11.98	13.54	11.76	13	13.56	12.52	12.98
HMGB2	17.48	16.32	17.94	17.82	18.82	16.51	16.97
HMGB2	17.36	16.6	17.45	18	18.1	17.24	16.93
HMGB2	17.86	17.56	18.18	18.52	18.97	16.95	17.51
HMGB2	15.81	15.73	15.66	15.58	16.75	16.09	15.15
▲ct	4.1	1.9	4.13	2.89	2.83	1.99	2.09
	4.16	1.74	4.12	3.13	2.97	2.53	2.21
	4.45	2.85	4.17	3.34	3.56	2.45	2.37
	3.83	2.19	3.9	2.58	3.19	3.57	2.17
均值	4.135
▲▲ct	-0.035	-2.235	-0.005	-1.245	-1.305	-2.145	-2.045
	0.025	-2.395	-0.015	-1.005	-1.165	-1.605	-1.925
	0.315	-1.285	0.035	-0.795	-0.575	-1.685	-1.765
	-0.305	-1.945	-0.235	-1.555	-0.945	-0.565	-1.965
2^-▲▲ct	1.02456	4.70763	1.00347	2.37019	2.47084	4.42292	4.12673
	0.982821	5.25977	1.01045	2.00694	2.24233	3.04196	3.79737
	0.803851	2.43682	0.976032	1.73508	1.48968	3.2154	3.39874
	1.23542	3.85038	1.17691	2.93834	1.92519	1.47939	3.90413

## Sheet: HMGB3
	GES-1	AGS	HGC-27	MGC-803	BGC-823	MKN45	MKN28
GAPDH	13.41	14.71	14.01	15.18	15.41	14.5	15.14
GAPDH	13.93	14.47	14.25	15.25	15.47	14.72	15.33
GAPDH	13.38	14.42	13.81	14.93	15.99	14.52	14.88
GAPDH	13.2	14.86	13.33	14.87	15.13	14.71	14.72
HMGB3	20.14	19.49	19.67	19.88	20.09	20.16	19.61
HMGB3	20.74	18.94	20.06	20.19	20.31	20.29	20.22
HMGB3	19.89	18.63	19.46	20.5	20.39	19.94	18.95
HMGB3	19.78	18.76	19.34	20.25	19.86	20.09	18.81
▲ct	6.73	4.78	5.66	4.7	4.68	5.66	4.47
	6.81	4.47	5.81	4.94	4.84	5.57	4.89
	6.51	4.21	5.65	5.57	4.4	5.42	4.07
	6.58	3.9	6.01	5.38	4.73	5.38	4.09
均值	6.6575
▲▲ct	0.0725	-1.8775	-0.9975	-1.9575	-1.9775	-0.9975	-2.1875
	0.1525	-2.1875	-0.8475	-1.7175	-1.8175	-1.0875	-1.7675
	-0.1475	-2.4475	-1.0075	-1.0875	-2.2575	-1.2375	-2.5875
	-0.0775	-2.7575	-0.6475	-1.2775	-1.9275	-1.2775	-2.5675
2^-▲▲ct	0.950989	3.67438	1.99654	3.88388	3.9381	1.99654	4.55515
	0.89969	4.55515	1.79938	3.28866	3.5247	2.12505	3.40463
	1.10765	5.4547	2.01042	2.12505	4.78162	2.3579	6.01056
	1.05519	6.76223	1.56645	2.42419	3.80395	2.42419	5.92781

## Sheet: HMGN1
	GES-1	MGC-803	HGC-27	AGS	BGC-823	MKN45	MKN28
GAPDH	14.51	14.41	13.49	14.19	15.66	14.63	14.99
GAPDH	14.56	14.38	13.53	14.23	15.56	14.67	14.8
GAPDH	14.49	14.28	13.7	14.33	15.61	14.96	14.67
HMGN1	17.56	18.53	18.46	17.68	18.75	18.03	18.29
HMGN1	17.57	18.34	18.46	17.78	18.51	18.15	18.13
HMGN1	17.38	18.33	18.57	17.79	18.62	18.41	18.12
▲ct
HMGN1	3.05	4.12	4.97	3.49	3.09	3.4	3.3
HMGN1	3.01	3.96	4.93	3.55	2.95	3.48	3.33
HMGN1	2.89	4.05	4.87	3.46	3.01	3.45	3.45
	2.98333
▲▲ct
HMGN1	0.0666667	1.13667	1.98667	0.506667	0.106667	0.416667	0.316667
HMGN1	0.0266667	0.976667	1.94667	0.566667	-0.0333333	0.496667	0.346667
HMGN1	-0.0933333	1.06667	1.88667	0.476667	0.0266667	0.466667	0.466667
2^-▲▲ct
HMGN1	0.954842	0.454809	0.252321	0.703847	0.928731	0.749154	0.802923
HMGN1	0.981686	0.508152	0.259415	0.675175	1.02337	0.708742	0.786399
HMGN1	1.06683	0.477421	0.270431	0.718636	0.981686	0.723635	0.723635

## Sheet: HMGN2
	GES-1	MGC-803	HGC-27	AGS	BGC-823	MKN45	MKN28
GAPDH	14.51	14.41	13.49	14.19	15.66	14.63	14.99
GAPDH	14.56	14.38	13.53	14.23	15.56	14.67	14.8
GAPDH	14.49	14.28	13.7	14.33	15.61	14.96	14.67
HMGN2	15.7	16.67	17.15	15.96	17.51	18.59	19.49
HMGN2	15.7	16.57	17.06	16.05	17.33	18.62	19.24
HMGN2	15.65	16.55	17.36	16.28	17.43	18.71	19.21
▲ct
HMGN2	1.19	2.26	3.66	1.77	1.85	3.96	4.5
HMGN2	1.14	2.19	3.53	1.82	1.77	3.95	4.44
HMGN2	1.16	2.27	3.66	1.95	1.82	3.75	4.54
	1.16333
▲▲ct
HMGN2	0.0266667	1.09667	2.49667	0.606667	0.686667	2.79667	3.33667
HMGN2	-0.0233333	1.02667	2.36667	0.656667	0.606667	2.78667	3.27667
HMGN2	-0.00333333	1.10667	2.49667	0.786667	0.656667	2.58667	3.37667
2^-▲▲ct
HMGN2	0.981686	0.467596	0.177186	0.656712	0.621288	0.143919	0.0989836
HMGN2	1.0163	0.490843	0.193893	0.634342	0.656712	0.14492	0.103187
HMGN2	1.00231	0.464366	0.177186	0.579682	0.634342	0.16647	0.0962769

## Sheet: HMGN3
	GES-1	MGC-803	HGC-27	AGS	BGC-823	MKN45	MKN28
GAPDH	14.51	14.41	13.49	14.19	15.66	14.63	14.99
GAPDH	14.56	14.38	13.53	14.23	15.56	14.67	14.8
GAPDH	14.49	14.28	13.7	14.33	15.61	14.96	14.67
HMGN3	18.16	17.19	18.35	17.43	18.23	19.48	19.6
HMGN3	18.19	17.36	18.46	17.47	18.14	19.54	19.58
HMGN3	18.14	17.16	18.55	17.5	18.19	19.57	19.57
▲ct
HMGN3	3.65	2.78	4.86	3.24	2.57	4.85	4.61
HMGN3	3.63	2.98	4.93	3.24	2.58	4.87	4.78
HMGN3	3.65	2.88	4.85	3.17	2.58	4.61	4.9
	3.64333
▲▲ct
HMGN3	0.00666667	-0.863333	1.21667	-0.403333	-1.07333	1.20667	0.966667
HMGN3	-0.0133333	-0.663333	1.28667	-0.403333	-1.06333	1.22667	1.13667
HMGN3	0.00666667	-0.763333	1.20667	-0.473333	-1.06333	0.966667	1.25667
2^-▲▲ct
HMGN3	0.99539	1.81924	0.430276	1.32256	2.10429	0.433269	0.511687
HMGN3	1.00928	1.58374	0.409897	1.32256	2.08975	0.427304	0.454809
HMGN3	0.99539	1.69741	0.433269	1.38831	2.08975	0.511687	0.41851

## Sheet: HMGN4
	GES-1	AGS	HGC-27	MGC-803	BGC-823	MKN45	MKN28
GAPDH	13.93	13.85	13.3	14.13	15.25	14.35	14.26
GAPDH	13.99	13.81	13.23	14.17	15.17	14.44	14.33
GAPDH	13.96	13.93	13.37	14.13	15.28	14.37	14.45
HMGN4	19.24	19.5	19.37	19.03	20.1	19.89	19.7
HMGN4	19.29	19.45	19.3	19.05	20.05	19.92	19.73
HMGN4	19.28	19.55	19.41	18.95	20.11	19.96	19.73
▲ct
HMGN4	5.31	5.65	6.07	4.9	4.85	5.54	5.44
HMGN4	5.3	5.64	6.07	4.88	4.88	5.48	5.4
HMGN4	5.32	5.62	6.04	4.82	4.83	5.59	5.28
	5.31
▲▲ct
HMGN4	0	0.34	0.76	-0.41	-0.46	0.23	0.13
HMGN4	-0.01	0.33	0.76	-0.43	-0.43	0.17	0.09
HMGN4	0.01	0.31	0.73	-0.49	-0.48	0.28	-0.03
2^-▲▲ct
HMGN4	1	0.790041	0.590496	1.32869	1.37554	0.852635	0.913831
HMGN4	1.00696	0.795536	0.590496	1.34723	1.34723	0.888843	0.939523
HMGN4	0.993092	0.806642	0.602904	1.40444	1.39474	0.823591	1.02101

## Sheet: HMGN5
	GES-1	AGS	HGC-27	MGC-803	BGC-823	MKN45	MKN28
GAPDH	13.93	13.85	13.3	14.13	15.25	14.35	14.26
GAPDH	13.99	13.81	13.23	14.17	15.17	14.44	14.33
GAPDH	13.96	13.93	13.37	14.13	15.28	14.37	14.45
HMGN5	24.89	21.35	18.55	18.81	21.09	20.37	25.98
HMGN5	25.03	21.35	18.48	18.88	21	20.44	26
HMGN5	24.94	21.45	18.56	18.84	21.77	20.4	26.05
▲ct
HMGN5	10.96	7.5	5.25	4.68	5.84	6.02	11.72
HMGN5	11.04	7.54	5.25	4.71	5.83	6	11.67
HMGN5	10.98	7.52	5.19	4.71	6.49	6.03	11.6
	10.9933
▲▲ct
HMGN5	-0.0333333	-3.49333	-5.74333	-6.31333	-5.15333	-4.97333	0.726667
HMGN5	0.0466667	-3.45333	-5.74333	-6.28333	-5.16333	-4.99333	0.676667
HMGN5	-0.0133333	-3.47333	-5.80333	-6.28333	-4.50333	-4.96333	0.606667
2^-▲▲ct
HMGN5	1.02337	11.2615	53.5693	79.5248	35.5884	31.4139	0.604299
HMGN5	0.968171	10.9536	53.5693	77.8882	35.8359	31.8525	0.625609
HMGN5	1.00928	11.1065	55.8441	77.8882	22.6798	31.197	0.656712
